# Supplementary material for: Re-Emergence and Spread of Haemorrhagic Septicaemia in Germany: The Wolf as a Vector?
Source: Microorganisms. 2021 Sep 21;9(9):1999. doi: 10.3390/microorganisms9091999 (PMC8465458; doi:10.3390/microorganisms9091999)
Supplement: Supplementary file 1 [file microorganisms-09-01999-s001.zip]

Archive with 5 entries (5 files):
- Supplementary Figure S1.jpg
- Supplementary Table S1.xlsx
- Supplementary Table S2.xlsx
- Supplementary Table S3.xlsx
- Supplementary Table S4.pdf
