# Supplementary material for: Re-Emergence and Spread of Haemorrhagic Septicaemia in Germany: The Wolf as a Vector?
Source: Microorganisms. 2021 Sep 21;9(9):1999. doi: 10.3390/microorganisms9091999 (PMC8465458; doi:10.3390/microorganisms9091999)
Supplement: Supplementary file 1 [file microorganisms-09-01999-s001.zip › Supplementary Table S1.xlsx]

## Sheet: Suppl. Tab. S1
Supplementary Table S1: Outbreak sites of Haemorrhagic septicaemia in Germany and their linear distance to the assumed geographic centre of the closest wolf territory
a Isolate subjected to whole genome sequencing
b The isolates from 2010 were already included in a previous publication: Soike et al., Berl Munch Tierartzl Wchschr 2012, 125: 122-128; doi:10.2376/0005-9366-125-122
c Regional Clusters R1 to R9 according to Fig. 1 (N/A; outbreak site not assigned to a cluster)
d Name of the confirmed territory according to the DBBW database (https://www.dbb-wolf.de/Wolfsvorkommen)
e Linear distances based on supposition that wolves were present in region R5 right before monitoring year 2017-18 are given in parantheses
Isolate ID	Original sample ID	WGSa	Year of isolationb	Animal species	Outbreak site (Longitude, Latitude)	Regional Clusterc	Closest wolf territoryd	Linear distance [km]e
IHIT25070	10UCF136	yes	2010	fallow deer	52.026158, 12.680288	R1	Jüterbog West	27
IHIT25071	10URF75	no	2010	cattle	52.131267, 13.158107	R1	Jüterbog West	9
IHIT25096	10URF76	yes	2010	cattle	52.207284, 12.275916	R1	Altengrabow	6
IHIT25097	10URF77	no	2010	cattle	52.131267, 13.158107	R1	Jüterbog West	9
IHIT25074	10URF81	no	2010	cattle	52.131267, 13.158107	R1	Jüterbog West	9
IHIT25098	10USF101/1	yes	2010	pig	52.136012, 12.308866	R1	Altengrabow	7
IHIT25102	10UVF137/1	yes	2010	pig	52.079293, 12.241552	R1	Altengrabow	10
IHIT25104	10UVF150	no	2010	fallow deer (enclosed)	52.007574, 12.374594	R1	Altengrabow	21
IHIT25105	11USF106	no	2011	wild boar	51.761883, 14.414129	R2	Lieberose	20
IHIT25079	TiHo 3796/1/13	yes	2013	cattle	52.701053, 10.503875	R3	Eschede	26
IHIT25108	TiHo 4119/1/13	yes	2013	cattle	52.724333, 10.274877	R3	Eschede	6
IHIT25109	TiHo 4279/1/13	no	2013	cattle	52.744209, 10.629333	R3	Eschede	25
IHIT37577	13URF169	yes	2013	cattle	51.970314, 14.236211	R2	Lieberose	6
IHIT25111	13UVF165	yes	2013	cattle	52.965596, 10.313881	R3	Rheinmetall (Uelzen)	8
IHIT25112	13UVF170	yes	2013	wild boar	52.827712, 10.277546	R3	Rheinmetall (Uelzen)	7
IHIT25115	13UVF174	no	2013	cattle	52.724333, 10.274877	R3	Eschede	6
IHIT37581	14UVF46/1	yes	2014	pig	53.848962, 12.907138	N/A	Ueckermünde	84
IHIT37578	14USF122	yes	2014	wild boar	52.241763, 14.434179	N/A	Müllrose	7
IHIT36479	14UVF140	yes	2014	cattle	53.550936, 14.041781	R4	Ueckermünde	10
IHIT37584	14URF122/1	yes	2014	cattle	51.677084, 13.985758	R2	Großräschen	7
IHIT37570	14UVF189	yes	2014	wild boar	52.898932, 10.166776	R3	Rheinmetall (Uelzen)	8
IHIT36473	14URF139	yes	2014	cattle	52.074936, 12.688945	R1	Göritz-Klepzig	13
IHIT37573	14UVF203/2	yes	2014	wild boar	52.987761, 10.085988	R3	Munster	6
IHIT36468	14USF177	yes	2014	wild boar	52.979484, 13.334896	R5	Kyritz-Ruppiner Heide	48 (19)
IHIT37572	15UVF98	yes	2015	cattle	53.62596, 14.264963	R4	Ueckermünde	9
IHIT37587	15UVF107	yes	2015	red deer (enclosed)	53.031144, 10.2988	R3	Munster	12
IHIT37566	15URF122/1	yes	2015	cattle	52.760291, 13.471723	R5	Kyritz-Ruppiner Heide	66 (25)
IHIT36469	15USF135	yes	2015	wild boar	53.113249, 13.174207	R5	Kyritz-Ruppiner Heide	34 (35)
IHIT36470	16UCF7	yes	2016	horse	52.907234, 13.450593	R5	Kyritz-Ruppiner Heide	57 (13)
IHIT36480	16UVF10	yes	2016	wild boar	53.550936, 14.041781	R4	Ueckermünde	10
IHIT36481	16UVF47/2	yes	2016	pig	53.756851, 14.014374	R4	Ueckermünde	16
IHIT37575	16UVF95	yes	2016	cattle	52.512224, 12.300856	N/A	Klietz	13
IHIT37574	16UVF97/2	yes	2016	wild boar	52.869612, 9.699614	R3	Bergen	10
IHIT36471	16URF104	yes	2016	cattle	52.979484, 13.334896	R5	Kyritz-Ruppiner Heide	48 (19)
IHIT36472	16URF106	yes	2016	cattle	52.894943, 13.172246	R5	Kyritz-Ruppiner Heide	49 (22)
IHIT37571	16UVF123	yes	2016	cattle	52.807392, 9.962779	R3	Bergen	9
IHIT37568	16URF116/1	yes	2016	cattle	52.977064, 13.745328	R5	Kyritz-Ruppiner Heide	74 (8)
IHIT36467	16USF109/1	yes	2016	wild boar	51.852416, 13.715006	R2	Forst Hohenbucko	17
IHIT36474	12URF121	yes	2016	cattle	52.180788, 12.975379	R1	Dobbrikow	7
IHIT36475	16URF126/1	yes	2016	cattle	52.19159, 13.033466	R1	Dobbrikow	3
IHIT36476	16URF145	no	2016	cattle	52.125203, 12.797776	R1	Lehnin	15
IHIT37582	16UVF170	yes	2016	pig	53.400737, 13.108524	N/A	Kyritz-Ruppiner Heide	45
IHIT37576	17UVF6	yes	2017	wild boar	52.231302, 11.723215	N/A	Möckern	10
17UVF87	17UVF87	no	2017	wild boar	49.596355, 11.524836	R6	Veldensteiner Forst	8
IHIT37564	17UVF93/2	yes	2017	cattle	52.007641, 12.271495	R1	Hoher Fläming	4
IHIT37583	17UVF98	yes	2017	cattle	49.596355, 11.524836	R6	Veldensteiner Forst	11
IHIT36482	17UVF99	yes	2017	cattle	53.508445, 13.74341	R4	Ueckermünde	28
IHIT37569	17URF107	yes	2017	cattle	53.028192, 13.706785	R5	Groß Schönebeck	9
IHIT36483	17UVF107/1	yes	2017	wild boar	53.508445, 13.74341	R4	Ueckermünde	28
IHIT37565	17UVF110/1	yes	2017	wild boar	49.400887, 11.759185	R6	Grafenwöhr	32
IHIT37586	17URF126/1	yes	2017	cattle	51.753349, 14.19266	R2	Vorspreewald	8
IHIT37588	17URF129	yes	2017	cattle	53.187033, 13.875712	R5	Groß Schönebeck	31
IHIT37580	17UVF130	yes	2017	pig	53.406055, 10.655380	N/A	Amt Neuhaus	26
IHIT37585	17USF158	yes	2017	wild boar	51.677084, 13.985758	R2	Chransdorfer Wald	6
IHIT36484	17UVF133	yes	2017	wild boar	53.7167, 14.0167	R4	Ueckermünde	12
IHIT36477	17USF167	yes	2017	pig	52.319367, 12.724637	R1	Lehnin	8
IHIT37579	18UVF1/1	yes	2018	pig	53.925683, 12.193076	N/A	Kaarzer Holz	38
IHIT37589	18UVF3	yes	2018	pig (Göttingen minipig)	51.866653, 12.646761	R1	Treuenbrietzen	16
IHIT39151	18URF90/1	yes	2018	cattle	52.155708, 12.843989	R1	Lehnin	9
IHIT39152	18UCF75	yes	2018	fallow deer	53.025211, 13.90083	R5	Groß Schönebeck	20
IHIT39153	18URF106	yes	2018	cattle	52.265287, 12.28989	R1	Gözke	14
18URF113	18URF113	no	2018	cattle	51.685372, 14.472674	R2	Hornow	6
IHIT39154	18UVF175/1	yes	2018	cattle	53.773897, 13.895891	R4	Torgelow	3
IHIT39155	18UVF179/1	yes	2018	cattle	50.68086, 10.558319	R7	Ohrdruf	22
IHIT39156	18URF129	yes	2018	cattle	53.051323, 13.278381	R5	Tangersdorfer Heide	13
IHIT39157	18USF184	yes	2018	pig	52.503748, 14.140469	N/A	Platkow	9
IHIT39158	18UVF252/1	yes	2018	cattle	51.394209, 14.397211	R2	Milkel	6
IHIT39159	18UVF270	yes	2018	cattle	53.291811, 12.745432	N/A	Wittstocker Heide	15
IHIT39160	18UVF278	yes	2018	cattle	53.361716, 13.063	N/A	Müritz	14
IHIT39161	18USF240/1	yes	2018	wild boar	51.756311, 14.332868	R2	Teichland	14
IHIT39162	19UVF15	yes	2019	wild boar	52.970912, 9.256431	N/A	Stemmen	16
IHIT39163	19UVF34/1	yes	2019	cattle	51.504648, 14.241666	R2	Knappenrode/Seenland	4
IHIT40825	19UVF169	no	2019	cattle	51.454371, 14.95667	R2	Daubitz	7
IHIT40826	19UVF195	no	2019	cattle	51.261805, 14.888193	R2	Biehain/Niesky	7
IHIT40827	19QF36	no	2019	cattle	48.771272, 8.732128	R8	Enztal	27
IHIT40828	19UVF209/1	no	2019	cattle	52.719039, 9.844695	R3	Ostenholzer Moor	3
IHIT40829	19UVF213/1	no	2019	cattle	48.504352, 8.372158	R8	Enztal	15
IHIT40830	19UVF225	no	2019	wild boar	53.224369, 10.169379	R3	Amelinghausen	7
IHIT40831	19UVF234	no	2019	pig	52.976918, 9.721098	R3	Visselhövede	10
IHIT40832	19UVF236	no	2019	cattle	50.557764, 7.388064	R9	Feldkircher Wald-Neuwied	3
IHIT40833	19UVF256	no	2019	cattle	49.908646, 12.528468	N/A	Grafenwöhr	58
IHIT40834	19UVF258/1	no	2019	cattle	50.800789, 10.853012	R7	Ohrdruf	6
IHIT40837	19UVF294/1	no	2019	cattle	53.476735, 9.700394	N/A	Scheeßel	28
