# Supplementary material for: Re-Emergence and Spread of Haemorrhagic Septicaemia in Germany: The Wolf as a Vector?
Source: Microorganisms. 2021 Sep 21;9(9):1999. doi: 10.3390/microorganisms9091999 (PMC8465458; doi:10.3390/microorganisms9091999)
Supplement: Supplementary file 1 [file microorganisms-09-01999-s001.zip › Supplementary Table S2.xlsx]

## Sheet: Suppl. Table S2
Supplementary Table S2: Whole genome sequence analysis data of Pasteurella multocida HS isolates from this study and of publicly available genomes
No.	Strain name	Alternative strain name	Genome Accession-number or Sequence Read archive data	Host	Country	Year of isolation	Core-tree_ALL	Core-tree_"German Cluster"	MLST RIRDC	adk	est	gdh	mdh	pgi	pmi	zwf	MLST Multihost	adk	aroA	deoD	g6pd	gdhA	mdh	pgi	Nr.	afuA_1 AE004439.1:1124243-1125280 Pasteurella multocida subsp. multocida str. Pm70, complete genome	afuA_2 AE004439.1:1125304-1126326 Pasteurella multocida subsp. multocida str. Pm70, complete genome	afuA_3 AE004439.1:1126339-1127373 Pasteurella multocida subsp. multocida str. Pm70, complete genome	afuB_1 AE004439.1:1127520-1129577 Pasteurella multocida subsp. multocida str. Pm70, complete genome	afuC AE004439.1:1129595-1130644 Pasteurella multocida subsp. multocida str. Pm70, complete genome	bcbD-capsuleB-gene_AF169324.1:c13275-11848 Pasteurella multocida capsule biosynthesis gene cluster, complete sequence	capA-hyaC_CP003022.1:913403-914575 Pasteurella multocida 36950, hyaC (capsule A PCR gene)	capA-hyaD_CP003022.1:910400-913339 Pasteurella multocida 36950, hyaD (capsule A PCR gene)	capB-bcbB_AF169324.1:c17690-16422 Pm capsule biosynthesis gene cluster, bcbB (capsule B PCR gene)	capB-locus_AF169324.1 Pasteurella multocida capsule biosynthesis gene cluster, Genetic organisation of the capsule biosynthetic locus of Pm M1404(B:2)complete sequence	capD-dcbF_AF302465.1:2892-4397 Pm P934 region 2 capsule biosynthesis gene cluster, dcbF (capsule D PCR gene)	capD-locus_AF302465.1 Pm P934 (capsule D) region 2 capsule biosynthesis gene cluster, partial sequence	capE-ecbJ_AF302466.1:3246-5363 Pm P1234 region 2 capsule biosynthesis gene cluster, ecbJ (capsule E PCR gene)	capE-locus_AF302466.1 Pasteurella multocida P1234 (type E) region 2 capsule biosynthesis gene cluster, partial sequence	CapF-fcbD_AY604234.1 Pm strain J-4103 (capsule F) glycosyltransferase FcbD (fcbD) gene, complete cds	ccmA AE004439.1:5567-6208 Pasteurella multocida subsp. multocida str. Pm70, complete genome	ccmB AE004439.1:6236-6901 Pasteurella multocida subsp. multocida str. Pm70, complete genome	ccmC AE004439.1:6914-7654 Pasteurella multocida subsp. multocida str. Pm70, complete genome	ccmD AE004439.1:7672-7875 Pasteurella multocida subsp. multocida str. Pm70, complete genome	ccmE AE004439.1:7872-8411 Pasteurella multocida subsp. multocida str. Pm70, complete genome	ccmF AE004439.1 Pm70	cpaF tadA CP003328.1:c952871-951594 Pasteurella multocida subsp. multocida str. HB03, tad locus	exbB AF468825.1:531-989 Pasteurella multocida PM25 ExbB (exbB), ExbD (exbD), and TonB (tonB) genes, complete cds	exbD AF468825.1:998-1387 Pasteurella multocida PM25 ExbB (exbB), ExbD (exbD), and TonB (tonB) genes, complete cds
1	IHIT25070	10UCF136	SRR13148986	Fallow Deer	Germany	2010	1	1	ST122	23	37	2	4	17	21	17	ST64	26	28	23	23	6	22	25	1	1	1	1	1	1	1	0	0	1	1	0	0	0	0	0	1	1	1	1	1		1	1	1
2	IHIT25079	TiHo 3796/1/13	SRR13148985	Cattle	Germany	2013	1	1	ST122	23	37	2	4	17	21	17	ST64	26	28	23	23	6	22	25	2	1	1	1	1	1	1	0	0	1	1	0	0	0	0	0	1	1	1	1	1	1	1	1	1
3	IHIT25096	10URF76	SRR13148974	Cattle	Germany	2010	1	1	ST122	23	37	2	4	17	21	17	ST64	26	28	23	23	6	22	25	3	1	1	1	1	1	1	0	0	1	1	0	0	0	0	0	1	1	1	1	1		1	1	1
4	IHIT25098	10USF101/1	SRR13148963	Pig	Germany	2010	1	1	ST122	23	37	2	4	17	21	17	ST64	26	28	23	23	6	22	25	4	1	1	1	1	1	1	0	0	1	1	0	0	0	0	0	1	1	1	1	1		1	1	1
5	IHIT25102	10UVF137/1	SRR13148952	Pig	Germany	2010	1	1	ST122	23	37	2	4	17	21	17	ST64	26	28	23	23	6	22	25	5	1	1	1	1	1	1	0	0	1	1	0	0	0	0	0	1	1	1	1	1		1	1	1
6	IHIT25108	TiHo 4119/1/13	SRR13148941	Cattle	Germany	2013	1	1	ST122	23	37	2	4	17	21	17	ST64	26	28	23	23	6	22	25	6	1	1	1	1	1	1	0	0	1	1	0	0	0	0	0	1	1	1	1	1		1	1	1
7	IHIT25111	13UVF165	SRR13148930	Cattle	Germany	2013	1	1	ST122	23	37	2	4	17	21	17	ST64	26	28	23	23	6	22	25	7	1	1	1	1	1	1	0	0	1	1	0	0	0	0	0	1	1	1	1	1		1	1	1
8	IHIT25112	13UVF170	SRR13148919	Wild boar	Germany	2013	1	1	ST122	23	37	2	4	17	21	17	ST64	26	28	23	23	6	22	25	8	1	1	1	1	1	1	0	0	1	1	0	0	0	0	0	1	1	1	1	1		1	1	1
9	IHIT36466	18UVF13/1	SRR13148915	Wolf	Germany	2018	1	1	ST122	23	37	2	4	17	21	17	ST64	26	28	23	23	6	22	25	9	1	1	1	1	1	1	0	0	1	1	0	0	0	0	0	1	1	1	1	1		1	1	1
10	IHIT36467	16USF109/1	SRR13148914	Wild boar	Germany	2016	1	1	ST122	23	37	2	4	17	21	17	ST64	26	28	23	23	6	22	25	10	1	1	1	1	1	1	0	0	1	0	0	0	0	0	0	1	1	1	1	1		1	1	1
11	IHIT36468	14USF177	SRR13148984	Wild boar	Germany	2014	1	1	ST122	23	37	2	4	17	21	17	ST64	26	28	23	23	6	22	25	11	1	1	1	1	1	1	0	0	1	1	0	0	0	0	0	1	1	1	1	1		1	1	1
12	IHIT36469	15USF135	SRR13148983	Wild boar	Germany	2015	1	1	ST122	23	37	2	4	17	21	17	ST64	26	28	23	23	6	22	25	12	1	1	1	1	1	1	0	0	1	1	0	0	0	0	0	1	1	1	1	1		1	1	1
13	IHIT36470	16UCF7	SRR13148982	Horse	Germany	2016	1	1	ST122	23	37	2	4	17	21	17	ST64	26	28	23	23	6	22	25	13	1	1	1	1	1	1	0	0	1	1	0	0	0	0	0	1	1	1	1	1		1	1	1
14	IHIT36471	16URF104	SRR13148981	Cattle (calf)	Germany	2016	1	1	ST122	23	37	2	4	17	21	17	ST64	26	28	23	23	6	22	25	14	1	1	1	1	1	1	0	0	1	1	0	0	0	0	0	1	1	1	1	1		1	1	1
15	IHIT36472	16URF106	SRR13148980	Cattle (heifer)	Germany	2016	1	1	ST122	23	37	2	4	17	21	17	ST64	26	28	23	23	6	22	25	15	1	1	1	1	1	1	0	0	1	1	0	0	0	0	0	1	1	1	1	1		1	1	1
16	IHIT36473	14URF139	SRR13148979	Cattle (calf)	Germany	2014	1	1	ST122	23	37	2	4	17	21	17	ST61	26	29	23	23	6	22	25	16	1	1	1	1	1	1	0	0	1	1	0	0	0	0	0	1	1	1	1	1		1	1	1
17	IHIT36474	12URF121	SRR13148978	Cattle	Germany	2016	1	1	ST122	23	37	2	4	17	21	17	ST64	26	28	23	23	6	22	25	17	1	1	1	1	1	1	0	0	1	1	0	0	0	0	0	1	1	1	1	1		1	1	1
18	IHIT36475	16URF126/1	SRR13148977	Cattle	Germany	2016	1	1	ST122	23	37	2	4	17	21	17	ST64	26	28	23	23	6	22	25	18	1	1	1	1	1	1	0	0	1	1	0	0	0	0	0	1	1	1	1	1		1	1	1
19	IHIT36477	17USF167	SRR13148976	Pig	Germany	2017	1	1	ST122	23	37	2	4	17	21	17	ST61	26	29	23	23	6	22	25	19	1	1	1	1	1	1	0	0	1	1	0	0	0	0	0	1	1	1	1	1		1	1	1
20	IHIT36478	17UCF151/6	SRR13148975	Wolf	Germany	2017	1	1	ST122	23	37	2	4	17	21	17	ST61	26	29	23	23	6	22	25	20	1	1	1	1	1	1	0	0	1	1	0	0	0	0	0	1	1	1	1	1		1	1	1
21	IHIT36479	14UVF140	SRR13148973	Cattle (calf)	Germany	2014	1	1	ST122	23	37	2	4	17	21	17	ST64	26	28	23	23	6	22	25	21	1	1	1	1	1	1	0	0	1	1	0	0	0	0	0	1	1	1	1	1		1	1	1
22	IHIT36480	16UVF10	SRR13148972	Wild boar	Germany	2016	1	1	ST122	23	37	2	4	17	21	17	ST64	26	28	23	23	6	22	25	22	1	1	1	1	1	1	0	0	1	1	0	0	0	0	0	1	1	1	1	1		1	1	1
23	IHIT36481	16UVF47/2	SRR13148971	Pig	Germany	2016	1	1	ST122	23	37	2	4	17	21	17	ST64	26	28	23	23	6	22	25	23	1	1	1	1	1	1	0	0	1	1	0	0	0	0	0	1	1	1	1	1		1	1	1
24	IHIT36482	17UVF99	SRR13148970	Cattle (heifer)	Germany	2017	1	1	ST122	23	37	2	4	17	21	17	ST64	26	28	23	23	6	22	25	24	1	1	1	1	1	1	0	0	1	1	0	0	0	0	0	1	1	1	1	1		1	1	1
25	IHIT36483	17UVF107/1	SRR13148969	Wild boar	Germany	2017	1	1	ST122	23	37	2	4	17	21	17	ST64	26	28	23	23	6	22	25	25	1	1	1	1	1	1	0	0	1	1	0	0	0	0	0	1	1	1	1	1		1	1	1
26	IHIT36484	17UVF133	SRR13148968	Wild boar	Germany	2017	1	1	ST122	23	37	2	4	17	21	17	ST64	26	28	23	23	6	22	25	26	1	1	1	1	1	1	0	0	1	1	0	0	0	0	0	1	1	1	1	1		1	1	1
27	IHIT36485	18UVF20/2	SRR13148967	Wolf	Germany	2018	1	1	ST122	23	37	2	4	17	21	17	ST64	26	28	23	23	6	22	25	27	1	1	1	1	1	1	0	0	1	1	0	0	0	0	0	1	1	1	1	1		1	1	1
28	IHIT37564	17UVF93/2	SRR13148966	Cattle (heifer)	Germany	2017	1	1	ST122	23	37	2	4	17	21	17	ST61	26	29	23	23	6	22	25	28	1	1	1	1	1	1	0	0	1	1	0	0	0	0	0	1	1	1	1	1		1	1	1
29	IHIT37565	17UVF110/1	SRR13148965	Wild boar	Germany	2017	1	1	ST122	23	37	2	4	17	21	17	ST64	26	28	23	23	6	22	25	29	1	1	1	1	1	1	0	0	1	1	0	0	0	0	0	1	1	1	1	1		1	1	1
30	IHIT37566	15URF122/1	SRR13148964	Cattle (calf)	Germany	2015	1	1	ST122	23	37	2	4	17	21	17	ST64	26	28	23	23	6	22	25	30	1	1	1	1	1	1	0	0	1	1	0	0	0	0	0	1	1	1	1	1		1	1	1
31	IHIT37568	16URF116/1	SRR13148961	Cattle (calf)	Germany	2016	1	1	ST122	23	37	2	4	17	21	17	ST64	26	28	23	23	6	22	25	32	1	1	1	1	1	1	0	0	1	1	0	0	0	0	0	1	1	1	1	1		1	1	1
32	IHIT37569	17URF107	SRR13148960	Cattle (calf)	Germany	2017	1	1	ST122	23	37	2	4	17	21	17	ST64	26	28	23	23	6	22	25	33	1	1	1	1	1	1	0	0	1	1	0	0	0	0	0	1	1	1	1	1		1	1	1
33	IHIT37570	14UVF189	SRR13148959	Wild boar	Germany	2014	1	1	ST122	23	37	2	4	17	21	17	ST64	26	28	23	23	6	22	25	34	1	1	1	1	1	1	0	0	1	1	0	0	0	0	0	1	1	1	1	1		1	1	1
34	IHIT37571	16UVF123	SRR13148958	Cattle	Germany	2016	1	1	ST122	23	37	2	4	17	21	17	ST64	26	28	23	23	6	22	25	35	1	1	1	1	1	1	0	0	1	1	0	0	0	0	0	1	1	1	1	1		1	1	1
35	IHIT37572	15UVF98	SRR13148957	Cattle (calf)	Germany	2015	1	1	ST122	23	37	2	4	17	21	17	ST64	26	28	23	23	6	22	25	36	1	1	1	1	1	1	0	0	1	0	0	0	0	0	0	1	1	1	1	1		1	1	1
36	IHIT37573	14UVF203/2	SRR13148956	Wild boar	Germany	2014	1	1	ST122	23	37	2	4	17	21	17	ST64	26	28	23	23	6	22	25	37	1	1	1	1	1	1	0	0	1	1	0	0	0	0	0	1	1	1	1	1		1	1	1
37	IHIT37574	16UVF97/2	SRR13148955	Wild boar	Germany	2016	1	1	ST122	23	37	2	4	17	21	17	ST64	26	28	23	23	6	22	25	38	1	1	1	1	1	1	0	0	1	1	0	0	0	0	0	1	1	1	1	1		1	1	1
38	IHIT37575	16UVF95	SRR13148954	Cattle	Germany	2016	1	1	ST122	23	37	2	4	17	21	17	ST61	26	29	23	23	6	22	25	39	1	1	1	1	1	1	0	0	1	1	0	0	0	0	0	1	1	1	1	1		1	1	1
39	IHIT37576	17UVF6	SRR13148953	Wild boar	Germany	2017	1	1	ST122	23	37	2	4	17	21	17	ST61	26	29	23	23	6	22	25	40	1	1	1	1	1	1	0	0	1	1	0	0	0	0	0	1	1	1	1	1		1	1	1
40	IHIT37577	13URF169	SRR13148951	Cattle	Germany	2013	1	1	ST122	23	37	2	4	17	21	17	ST64	26	28	23	23	6	22	25	41	1	1	1	1	1	1	0	0	1	1	0	0	0	0	0	1	1	1	1	1		1	1	1
41	IHIT37578	14USF122	SRR13148950	Wild boar	Germany	2014	1	1	ST122	23	37	2	4	17	21	17	ST64	26	28	23	23	6	22	25	42	1	1	1	1	1	1	0	0	1	0	0	0	0	0	0	1	1	1	1	1		1	1	1
42	IHIT37579	18UVF1/1	SRR13148949	Piglet	Germany	2018	1	1	ST122	23	37	2	4	17	21	17	ST64	26	28	23	23	6	22	25	43	1	1	1	1	1	1	0	0	1	1	0	0	0	0	0	1	1	1	1	1		1	1	1
43	IHIT37580	17UVF130	SRR13148948	Piglet	Germany	2017	1	1	ST122	23	37	2	4	17	21	17	ST64	26	28	23	23	6	22	25	44	1	1	1	1	1	1	0	0	1	1	0	0	0	0	0	1	1	1	1	1		1	1	1
44	IHIT37581	14UVF46/1	SRR13148947	Pig	Germany	2014	1	1	ST122	23	37	2	4	17	21	17	ST64	26	28	23	23	6	22	25	45	1	1	1	1	1	1	0	0	1	1	0	0	0	0	0	1	1	1	1	1		1	1	1
45	IHIT37582	16UVF170	SRR13148946	Pig	Germany	2016	1	1	ST122	23	37	2	4	17	21	17	ST64	26	28	23	23	6	22	25	46	1	1	1	1	1	1	0	0	1	1	0	0	0	0	0	1	1	1	1	1		1	1	1
46	IHIT37583	17UVF98	SRR13148945	Cattle	Germany	2017	1	1	ST122	23	37	2	4	17	21	17	ST64	26	28	23	23	6	22	25	47	1	1	1	1	1	1	0	0	1	1	0	0	0	0	0	1	1	1	1	1		1	1	1
47	IHIT37584	14URF122/1	SRR13148944	Cattle	Germany	2014	1	1	ST122	23	37	2	4	17	21	17	ST64	26	28	23	23	6	22	25	48	1	1	1	1	1	1	0	0	1	1	0	0	0	0	0	1	1	1	1	1		1	1	1
48	IHIT37585	17USF158	SRR13148943	Wild boar	Germany	2017	1	1	ST122	23	37	2	4	17	21	17	ST64	26	28	23	23	6	22	25	49	1	1	1	1	1	1	0	0	1	1	0	0	0	0	0	1	1	1	1	1		1	1	1
49	IHIT37586	17URF126/1	SRR13148942	Cattle	Germany	2016	1	1	ST122	23	37	2	4	17	21	17	ST64	26	28	23	23	6	22	25	50	1	1	1	1	1	1	0	0	1	1	0	0	0	0	0	1	1	1	1	1		1	1	1
50	IHIT37587	15UVF107	SRR13148940	Red deer	Germany	2015	1	1	ST122	23	37	2	4	17	21	17	ST64	26	28	23	23	6	22	25	51	1	1	1	1	1	1	0	0	1	1	0	0	0	0	0	1	1	1	1	1		1	1	1
51	IHIT37588	17URF129	SRR13148939	Cattle (heifer)	Germany	2017	1	1	ST122	23	37	2	4	17	21	17	ST64	26	28	23	23	6	22	25	52	1	1	1	1	1	1	0	0	1	1	0	0	0	0	0	1	1	1	1	1		1	1	1
52	IHIT37589	18UVF3	SRR13148938	Minipig	Germany	2018	1	1	ST122	23	37	2	4	17	21	17	ST61	26	29	23	23	6	22	25	53	1	1	1	1	1	1	0	0	1	1	0	0	0	0	0	1	1	1	1	1		1	1	1
53	IHIT37770	P5624/11	SRR13148937	Pig	Hungary	2013	1	1	ST122	23	37	2	4	17	21	17	ST61	26	29	23	23	6	22	25	54	1	1	1	1	1	1	0	0	1	1	0	0	0	0	0	1	1	1	1	1		1	1	1
54	IHIT37771	P57	SRR13148936	Pig	Hungary	2013	1	1	ST122	23	37	2	4	17	21	17	ST61	26	29	23	23	6	22	25	55	1	1	1	1	1	1	0	0	1	1	0	0	0	0	0	1	1	1	1	1		1	1	1
55	IHIT37773	Pm241	SRR13838340	Cattle	Hungary	2016	1	1	ST122	23	37	2	4	17	21	17	ST64	26	28	23	23	6	22	25	56	1	1	1	1	1	1	0	0	1	1	0	0	0	0	0	1	1	1	1	1		1	1	1
56	IHIT39151	18URF90/1	SRR13148935	Cattle	Germany	2018	1	1	ST122	23	37	2	4	17	21	17	ST64	26	28	23	23	6	22	25	57	1	1	1	1	1	1	0	0	1	1	0	0	0	0	0	1	1	1	1	1		1	1	1
57	IHIT39152	18UCF75	SRR13148934	Fallow Deer	Germany	2018	1	1	ST122	23	37	2	4	17	21	17	ST64	26	28	23	23	6	22	25	58	1	1	1	1	1	1	0	0	1	1	0	0	0	0	0	1	1	1	1	1		1	1	1
58	IHIT39153	18URF106	SRR13148933	Cattle	Germany	2018	1	1	ST122	23	37	2	4	17	21	17	ST61	26	29	23	23	6	22	25	59	1	1	1	1	1	1	0	0	1	0	0	0	0	0	0	1	1	1	1	1		1	1	1
59	IHIT39154	18UVF175/1	SRR13148932	Cattle	Germany	2018	1	1	ST122	23	37	2	4	17	21	17	ST64	26	28	23	23	6	22	25	60	1	1	1	1	1	1	0	0	1	0	0	0	0	0	0	1	1	1	1	1		1	1	1
60	IHIT39155	18UVF179/1	SRR13148931	Cattle	Germany	2018	1	1	ST122	23	37	2	4	17	21	17	ST64	26	28	23	23	6	22	25	61	1	1	1	1	1	1	0	0	1	0	0	0	0	0	0	1	1	1	1	1		1	1	1
61	IHIT39156	18URF129	SRR13148929	Cattle	Germany	2018	1	1	ST122	23	37	2	4	17	21	17	ST64	26	28	23	23	6	22	25	62	1	1	1	1	1	1	0	0	1	1	0	0	0	0	0	1	1	1	1	1		1	1	1
62	IHIT39157	18USF184	SRR13148928	Pig	Germany	2018	1	1	ST122	23	37	2	4	17	21	17	ST64	26	28	23	23	6	22	25	63	1	1	1	1	1	1	0	0	1	0	0	0	0	0	0	1	1	1	1	1		1	1	1
63	IHIT39158	18UVF252/1	SRR13148927	Cattle	Germany	2018	1	1	ST122	23	37	2	4	17	21	17	ST64	26	28	23	23	6	22	25	64	1	1	1	1	1	1	0	0	1	0	0	0	0	0	0	1	1	1	1	1		1	1	1
64	IHIT39159	18UVF270	SRR13148926	Cattle	Germany	2018	1	1	ST122	23	37	2	4	17	21	17	ST64	26	28	23	23	6	22	25	65	1	1	1	1	1	1	0	0	1	1	0	0	0	0	0	1	1	1	1	1		1	1	1
65	IHIT39160	18UVF278	SRR13148925	Cattle	Germany	2018	1	1	ST122	23	37	2	4	17	21	17	ST64	26	28	23	23	6	22	25	66	1	1	1	1	1	1	0	0	1	1	0	0	0	0	0	1	1	1	1	1		1	1	1
66	IHIT39161	18USF240/1	SRR13148924	Wild boar	Germany	2018	1	1	ST122	23	37	2	4	17	21	17	ST64	26	28	23	23	6	22	25	67	1	1	1	1	1	1	0	0	1	0	0	0	0	0	0	1	1	1	1	1		1	1	1
67	IHIT39162	19UVF15	SRR13148923	Wild boar	Germany	2019	1	1	ST122	23	37	2	4	17	21	17	ST64	26	28	23	23	6	22	25	68	1	1	1	1	1	1	0	0	1	0	0	0	0	0	0	1	1	1	1	1		1	1	1
68	IHIT39163	19UVF34/1	SRR13148922	Cattle	Germany	2019	1	1	ST122	23	37	2	4	17	21	17	ST64	26	28	23	23	6	22	25	69	1	1	1	1	1	1	0	0	1	1	0	0	0	0	0	1	1	1	1	1		1	1	1
69	1500C		AROA00000000	Bovine	Scotland	2000	1	0	ST122	23	37	2	4	17	21	17	ST44	26	27	23	23	22	22	25	70	1	1	1	1	1	0	0	0	1	0	0	0	0	0	0	1	1	1	1	1		1	1	0
70	3213		JNOL00000000	Cattle	India	2013	1	0	ST122	23	37	2	4	17	21	17	ST44	26	27	23	23	22	22	25	71	1	1	1	1	1	1	0	0	1	1	0	0	0	0	0	1	1	1	1	1		1	1	1
71	375-A/15		CP023305.1	Calf/Bovine	India	2015	1	0	ST122	23	37	2	4	17	21	17	ST44	26	27	23	23	22	22	25	72	1	1	1	1	1	0	0	0	0	0	0	0	0	0	0	1	1	1	1	1	1	0	0	0
72	5018	IHIT37640, IMT94	SRR13148921	Buffalo	Asia	before 1990	1	0	ST122	23	37	2	4	17	21	17	ST44	26	27	23	23	22	22	25	73	1	1	1	1	1	1	0	0	1	1	0	0	0	0	0	1	1	1	1	1		1	1	1
73	5022	IHIT37641, IMT98	SRR13148920	Buffalo	Asia	before 1990	1	0	ST122	23	37	2	4	17	21	17	ST44	26	27	23	23	22	22	25	74	1	1	1	1	1	1	0	0	1	1	0	0	0	0	0	1	1	1	1	1		1	1	1
74	ABT_RAWAL_2015_HSR		JACBPQ000000000	Buffalo	Pakistan	2015	1	0	ST122	23	37	2	4	17	21	17	ST44	26	27	23	23	22	22	25	75	1	1	1	1	1	1	0	0	1	1	0	0	0	0	0	1	1	1	1	1	1	1	1	1
75	ATTK	Attock	JQEA00000000	Cattle	Pakistan	2010	1	0	ST122	23	37	2	4	17	21	17	ST44	26	27	23	23	22	22	25	76	1	1	1	1	1	1	0	0	1	1	0	0	0	0	0	1	1	1	1	1		1	1	1
76	B	Strain B	LIUP00000000	Bovine	China	2013	1	0	ST122	23	37	2	4	17	21	17	ST44	26	27	23	23	22	22	25	77	1	1	1	1	1	1	0	0	1	1	0	0	0	0	0	1	1	1	1	1		1	1	1
77	Ban-PM7		CP052765.1	Chicken	Bangladesh	2017	1	0	ST122	23	37	2	4	17	21	17	ST44	26	27	23	23	22	22	25	78	1	1	1	1	1	1	0	0	1	0	0	0	0	0	0	1	1	1	1	1	1	1	1	1
78	Ban-PM4		CP052764.1	Chicken	Bangladesh	2017	1	0	ST122	23	37	2	4	17	21	17	ST44	26	27	23	23	22	22	25	79	1	1	1	1	1	1	0	0	1	0	0	0	0	0	0	1	1	1	1	1	1	1	1	1
79	BAUTB2		QLYS01.1	Buffalo	Bangladesh	2016	1	0	ST122	23	37	2	4	17	21	17	ST44	26	27	23	23	22	22	25	80	1	1	1	1	1	1	0	0	1	0	0	0	0	0	0	1	1	1	1	1	1	1	1	1
80	BF	IHIT37643, IMT116, B3	SRR13148916	Cattle	Asia	before 1990	1	0	ST122	23	37	2	4	17	21	17	ST44	26	27	23	23	22	22	25	81	1	1	1	1	1	1	0	0	1	1	0	0	0	0	0	1	1	1	1	1		1	1	1
81	Faisal	Faisalabad	JQEB00000000	Buffalo	Pakistan	2011	1	0	ST122	23	37	2	4	17	21	17	ST44	26	27	23	23	22	22	25	82	1	1	1	1	1	1	0	0	1	1	0	0	0	0	0	1	1	1	1	1		1	1	1
82	FDA-ARGOS_217		NBTI00000000	Bison	USA	unknown	1	0	ST122	23	37	2	4	17	21	17	ST64	26	28	23	23	6	22	25	83	1	1	1	1	1	1	0	0	1	1	0	0	0	0	0	1	1	1	1	1		1	1	1
83	HN04		PPVE00000000	Pig	China	2017	1	0	ST122	23	37	2	4	17	21	17	ST73-like	26	28	23	23	22	22-like	25	84	1	1	1	1	1	1	0	0	1	0	0	0	0	0	0	1	1	1	1	1	1	1	1	1
84	HS SKN01		MDXJ00000000	Buffalo	India	2016	1	0	ST122	23	37	2	4	17	21	17	ST44	26	27	23	23	22	22	25	85	1	1	1	1	1	1	0	0	1	1	0	0	0	0	0	1	1	1	1	1		1	1	1
85	Islm	Islamabad 1	JQAB00000000	Buffalo	Pakistan	2010	1	0	ST122	23	37	2	4	17	21	17	ST44	26	27	23	23	22	22	25	86	1	1	1	1	1	1	0	0	1	1	0	0	0	0	0	1	1	1	1	1		1	1	1
86	Karachi	Karachi 3	JPHI00000000	Buffalo	Pakistan	2011	1	0	ST122	23	37	2	4	17	21	17	ST44	26	27	23	23	22	22	25	87	1	1	1	1	1	1	0	0	1	1	0	0	0	0	0	1	1	1	1	1		1	1	1
87	M-1404	IHIT37651, IMT339	SRR13148918	Bison	North America	unknown	1	0	ST122	23	37	2	4	17	21	17	ST64	26	28	23	23	6	22	25	88	1	1	1	1	1	1	0	0	1	1	0	0	0	0	0	1	1	1	1	1		1	1	1
88	NCTC 10323	ATCC 43017, IHIT37644, IMT118	SRR13148917	Cattle	unknown	unknown	1	0	ST122	23	37	2	4	17	21	17	ST44	26	27	23	23	22	22	25	89	1	1	1	1	1	1	0	0	1	1	0	0	0	0	0	1	1	1	1	1		1	1	1
89	P-mult-5-KZ		JAAONW000000000	Horse	Kazakhstan	2006	1	0	ST122	23	37	2	4	17	21	17	ST64	26	28	23	23	6	22	25	90	1	1	1	1	1	1	0	0	1	0	0	0	0	0	0	1	1	1	1	1	1	1	1	1
90	P-mult-10-KZ		JAAILE000000000	Cattle	Kazakhstan	2013	1	0	ST122	23	37	2	4	17	21	17	ST64	26	28	23	23	6	22	25	91	1	1	1	1	1	1	0	0	1	0	0	0	0	0	0	1	1	1	1	1	1	1	1	1
91	P-mult-15-KZ		JAAONX000000000	Horse	Kazakhstan	2010	1	0	ST122	23	37	2	4	17	21	17	ST64	26	28	23	23	6	22	25	92	1	1	1	1	1	1	0	0	1	0	0	0	0	0	0	1	1	1	1	1	1	1	1	1
92	P52VAC		ALBZ00000000	Buffalo	India	2012	1	0	ST122	23	37	2	4	17	21	17	ST44	26	27	23	23	22	22	25	93	1	1	1	1	1	0	0	0	0	0	0	0	0	0	0	1	1	1	1	1		0	1	1
93	Pesh	Peshawar	JQAC00000000	Buffalo	Pakistan	2011	1	0	ST122	23	37	2	4	17	21	17	ST44	26	27	23	23	22	22	25	94	1	1	1	1	1	1	0	0	1	1	0	0	0	0	0	1	1	1	1	1		1	1	1
94	PM3		SDAS00000000	Buffalo	Pakistan	2015	1	0	ST122	23	37	2	4	17	21	17	ST44	26	27	23	23	22	22	25	95	1	1	1	1	1	1	0	0	1	0	0	0	0	0	0	1	1	1	1	1	1	1	1	1
95	PMTB		AWTD00000000	Buffalo	Malaysia	2003	1	0	ST122	23	37	2	4	17	21	17	ST44	26	27	23	23	22	22	25	96	1	1	1	1	1	1	0	0	1	1	0	0	0	0	0	0	0	0	0	0	0	1	1	1
96	PVAcc	Peshawar vaccine	JQAD00000000	Buffalo	Pakistan	2011	1	0	ST122	23	37	2	4	17	21	17	ST44	26	27	23	23	22	22	25	97	1	1	1	1	1	1	0	0	1	1	0	0	0	0	0	1	1	1	1	1		1	1	1
97	Razi_Pm0001	Vaccine	NZ_CP017961	Cattle	Iran	1936	1	0	ST122	23	37	2	4	17	21	17	ST44	26	27	23	23	22	22	25	98	1	1	1	1	1	1	0	0	1	1	0	0	0	0	0	1	1	1	1	1		1	1	1
98	THA	Thailand A	JQAE00000000	Buffalo	Thailand	2006	1	0	ST122	23	37	2	4	17	21	17	ST44	26	27	23	23	22	22	25	99	1	1	1	1	1	1	0	0	1	1	0	0	0	0	0	1	1	1	1	1		1	1	1
99	THD	Thailand D	JQAF00000000	Buffalo	Thailand	2009	1	0	ST122	23	37	2	4	17	21	17	ST44	26	27	23	23	22	22	25	100	1	1	1	1	1	1	0	0	1	1	0	0	0	0	0	1	1	1	1	1		1	1	1
100	THF	Thailand F	JQAG00000000	Buffalo	Thailand	2011	1	0	ST122	23	37	2	4	17	21	17	ST44	26	27	23	23	22	22	25	101	1	1	1	1	1	1	0	0	1	1	0	0	0	0	0	1	1	1	1	1		1	1	1
101	TX1	Taxilla 1	JQAH00000000	Buffalo	Pakistan	2011	1	0	ST122	23	37	2	4	17	21	17	ST44	26	27	23	23	22	22	25	102	1	1	1	1	1	1	0	0	1	1	0	0	0	0	0	1	1	1	1	1		1	1	1
102	V1	Lahore Vaccine	JQAI00000000	Buffalo	Pakistan	2011	1	0	ST122	23	37	2	4	17	21	17	ST44	26	27	23	23	22	22	25	103	1	1	1	1	1	1	0	0	1	1	0	0	0	0	0	1	1	1	1	1		1	1	1
103	VTCCBAA264		ALYC00000000	Buffalo	India	2011	1	0	ST122	23	37	2	4	17	21	17	ST44	26	27	23	23	22	22	25	104	1	1	1	1	1	1	0	0	1	0	0	0	0	0	0	1	1	1	1	1	1	1	1	1
[truncated: 100 more columns]
