# Supplementary material for: Re-Emergence and Spread of Haemorrhagic Septicaemia in Germany: The Wolf as a Vector?
Source: Microorganisms. 2021 Sep 21;9(9):1999. doi: 10.3390/microorganisms9091999 (PMC8465458; doi:10.3390/microorganisms9091999)
Supplement: Supplementary file 1 [file microorganisms-09-01999-s001.zip › Supplementary Table S3.xlsx]

## Sheet: Suppl. Tab. S3
Supplementary Table S3: Descriptive data of 150 wolves investigated for Pasteurella multocida
Animal #	Animal ID	Date of discovery	Federal state	Sex	Age	Cause of death	Proof of P. multocida (capsular type)
1	N0334-2017	2017-09-21	Saxony	male	adult	traffic accident	negative
2	N0346-2017	2017-09-21	Mecklenburg-Western Pomerania	male	subadult	traffic accident	positive (non A, B, D, E, F)
3	N0357-2017	2017-10-05	Lower Saxony	male	subadult	traffic accident	negative
4	N0367-2017	2017-10-07	Lower Saxony	male	adult	poached	negative
5	N0395-2017	2017-11-01	Saxony	female	adult	traffic accident	negative
6	N0396-2017	2017-11-03	Saxony	female	adult	traffic accident	negative
7	N0397-2017	2017-11-02	Brandenburg	female	subadult	poached	negative
8	N0400-2017	2017-11-07	Saxony	male	juvenile	traffic accident	negative
9	N0405-2017	2017-11-09	Brandenburg	male	subadult	traffic accident (Lat: 52.102445, Lon: 12.353303)	positive (B), isolate IHIT36478
10	N0407-2017	2017-11-10	Lower Saxony	female	adult	traffic accident	negative
11	N0419-2017	2017-12-04	Lower Saxony	male	adult	traffic accident	negative
12	N0420-2017	2017-12-01	Lower Saxony	male	adult	traffic accident	negative
13	N0431-2017	2017-12-26	Saxony	male	juvenile	traffic accident	negative
14	N0002-2018	2017-12-31	Saxony-Anhalt	male	juvenile	traffic accident	negative
15	N0004-2018	2018-01-02	Brandenburg	male	adult	naturally (cachexia, dermatitis, mange)	negative
16	N0009-2018	2018-01-03	Lower Saxony	female	subadult	traffic accident	negative
17	N0012-2018	2018-01-08	Mecklenburg-Western Pomerania	female	adult	traffic accident	negative
18	N0015-2018	2018-01-02	Lower Saxony	female	subadult	traffic accident	negative
19	N0020-2018	2018-01-11	Saxony	male	juvenile	traffic accident	negative
20	N0021-2018	2018-01-13	Saxony	male	adult	traffic accident	negative
21	N0034-2018	2018-01-22	Lower Saxony	female	juvenile	traffic accident	negative
22	N0039-2018	2018-01-24	Saxony	female	juvenile	traffic accident	negative
23	N0043-2018	2018-01-24	Lower Saxony	male	juvenile	traffic accident (Lat: 52.694042, Lon: 8.49395)	positive (B), isolate IHIT36466
24	N0047-2018	2018-02-02	Saxony	male	adult	management, euthanasia (missbehaviour due to: poor body condition, myositis)	negative
25	N0049-2018	2018-02-03	Saxony	female	juvenile	traffic accident	negative
26	N0051-2018	2018-02-07	Lower Saxony	female	unclear	traffic accident (Lat: 52.952494, Lon: 9.908381)	positive (B), isolate IHIT36485
27	N0052-2018	2018-02-08	Saxony	male	juvenile	traffic accident	negative
28	N0053-2018	2018-01-31	Brandenburg	female	juvenile	traffic accident	negative
29	N0060-2018	2018-02-15	Lower Saxony	male	adult	traffic accident	negative
30	N0073-2018	2018-03-01	Saxony	male	subadult	traffic accident	negative
31	N0068-2018	2018-02-17	Lower Saxony	male	adult	traffic accident	negative
32	N0087-2018	2018-03-09	Brandenburg	female	juvenile	traffic accident	negative
33	N0075-2018	2018-03-02	Brandenburg	male	juvenile	traffic accident	negative
34	N0103-2018	2018-03-18	Saxony	male	juvenile	naturally (enteritis)	negative
35	N0112-2018	2018-03-22	Brandenburg	male	juvenile	traffic accident	negative
36	N0128-2018	2018-04-04	Lower Saxony	male	juvenile	traffic accident	positive (non A, B, D, E, F)
37	N0132-2018	2018-04-06	Lower Saxony	male	juvenile	poached	negative
38	N0133-2018	2018-04-07	Saxony	male	juvenile	traffic accident	negative
39	N0146-2018	2018-04-16	Saxony-Anhalt	male	subadult	traffic accident	negative
40	N0149-2018	2018-04-17	Saxony	male	adult	traffic accident	positive (non A, B, D, E, F)
41	N0170-2018	2018-04-29	Brandenburg	male	juvenile	traffic accident	negative
42	N0169-2018	2018-04-27	Lower Saxony	female	subadult	traffic accident	negative
43	N0173-2018	2018-04-30	Brandenburg	male	juvenile	traffic accident	negative
44	N0174-2018	2018-03-15	Lower Saxony	female	juvenile	traffic accident	negative
45	N0175-2018	2018-03-19	Lower Saxony	female	juvenile	traffic accident	negative
46	N0178-2018	2018-05-03	Lower Saxony	male	subadult	traffic accident	negative
47	N0190-2018	2018-05-12	Schleswig-Holstein	female	subadult	traffic accident	negative
48	N0234-2018	2018-06-07	Brandenburg	male	subadult	traffic accident	negative
49	N0235-2018	2018-06-06	Lower Saxony	male	subadult	traffic accident	negative
50	N0245-2018	2018-06-10	Saxony	female	subadult	poached	negative
51	N0257-2018	2018-06-19	Brandenburg	male	subadult	traffic accident	negative
52	N0280-2018	2018-07-03	Saxony	male	juvenile	traffic accident	negative
53	N0302-2018	2018-07-11	Lower Saxony	female	subadult	traffic accident	negative
54	N0312-2018	2018-07-16	Saxony	male	juvenile	naturally (pneumonia, enteritis)	negative
55	N0322-2018	2018-07-25	Brandenburg	male	adult	poached	positive (non A, B, D, E, F)
56	N0367-2018	2018-08-25	Lower Saxony	male	adult	poached	positive (non A, B, D, E, F)
57	N0387-2018	2018-09-12	Brandenburg	male	juvenile	traffic accident	negative
58	N0386-2018	2018-09-12	Brandenburg	male	juvenile	traffic accident	negative
59	N0384-2018	2018-09-12	Brandenburg	male	adult	traffic accident	negative
60	N0390-2018	2018-09-15	Brandenburg	male	juvenile	traffic accident	negative
61	N0397-2018	2018-09-16	Lower Saxony	female	juvenile	traffic accident	negative
62	N0412-2018	2018-09-26	Brandenburg	female	subadult	traffic accident	positive (non A, B, D, E, F)
63	N0426-2018	2018-10-01	Brandenburg	male	subadult	traffic accident	negative
64	N0429-2018	2018-10-02	Brandenburg	male	juvenile	traffic accident	negative
65	N0424-2018	2018-09-22	Lower Saxony	male	juvenile	traffic accident	negative
66	N0441-2018	2018-10-12	Saxony-Anhalt	male	adult	traffic accident	negative
67	N0447-2018	2018-10-18	Saxony-Anhalt	male	subadult	traffic accident	negative
68	N0437-2018	2018-10-06	Mecklenburg-Western Pomerania	female	adult	traffic accident	negative
69	N0438-2018	2018-10-03	Lower Saxony	male	subadult	traffic accident	negative
70	N0472-2018	2018-11-11	Brandenburg	male	adult	traffic accident	positive (non A, B, D, E, F)
71	N0500-2018	2018-11-21	Brandenburg	male	juvenile	traffic accident	negative
72	N0536-2018	2018-12-10	Brandenburg	female	subadult	traffic accident	positive (non A, B, D, E, F)
73	N0537-2018	2018-12-08	Saxony-Anhalt	female	juvenile	traffic accident	negative
74	N0546-2018	2018-12-18	Brandenburg	male	juvenile	traffic accident	negative
75	N0547-2018	2018-12-19	Brandenburg	female	juvenile	traffic accident	negative
76	N0525-2018	2018-12-05	Brandenburg	male	juvenile	traffic accident	negative
77	N0524-2018	2018-12-04	Brandenburg	male	juvenile	traffic accident	negative
78	N0519-2018	2018-11-15	Lower Saxony	female	adult	traffic accident	positive (non A, B, D, E, F)
79	N0010-2019	2019-01-04	Saxony-Anhalt	female	unclear	traffic accident	negative
80	N0008-2019	2019-01-02	Brandenburg	female	juvenile	traffic accident	negative
81	N0553-2018	2018-12-28	Saxony-Anhalt	female	juvenile	traffic accident	negative
82	N0535-2018	2018-12-07	Saxony-Anhalt	male	juvenile	unclear	negative
83	N0012-2019	2019-01-07	Saxony-Anhalt	female	adult	traffic accident	negative
84	N0014-2019	2019-01-08	Saxony	male	juvenile	traffic accident	negative
85	N0024-2019	2019-01-12	Lower Saxony	male	adult	traffic accident	negative
86	N0022-2019	2019-01-10	Saxony-Anhalt	male	juvenile	traffic accident	negative
87	N0018-2019	2018-12-29	Thuringia	female	subadult	traffic accident	positive (non A, B, D, E, F)
88	N0033-2019	2019-01-18	Brandenburg	male	juvenile	poached	negative
89	N0034-2019	2019-01-19	Brandenburg	female	juvenile	traffic accident	negative
90	N0037-2019	2019-01-22	Brandenburg	male	adult	traffic accident	positive (non A, B, D, E, F)
91	N0529-2018	2018-12-07	Brandenburg	male	adult	traffic accident	negative
92	N0021-2019	2018-12-21	Lower Saxony	female	juvenile	traffic accident	negative
93	N0020-2019	2019-01-05	Lower Saxony	male	adult	traffic accident	positive (non A, B, D, E, F)
94	N0039-2019	2019-01-18	Lower Saxony	male	juvenile	traffic accident	negative
95	N0053-2019	2019-02-01	Lower Saxony	female	juvenile	traffic accident	negative
96	N0062-2019	2019-02-15	Brandenburg	female	juvenile	traffic accident	negative
97	N0068-2019	2019-02-21	Saxony	male	subadult	naturally (fight with carnivore)	positive (non A, B, D, E, F)
98	N0070-2019	2019-02-23	Brandenburg	female	unclear	traffic accident	negative
99	N0071-2019	2019-02-24	Saxony	female	juvenile	traffic accident	negative
100	N0549-2018	2018-12-07	Lower Saxony	male	juvenile	traffic accident	negative
101	N0076-2019	2019-02-25	Saxony-Anhalt	male	juvenile	traffic accident	negative
102	N0079-2019	2019-02-26	Brandenburg	male	juvenile	traffic accident	negative
103	N0091-2019	2019-03-10	Saxony-Anhalt	male	juvenile	traffic accident	negative
104	N0550-2018	2018-12-14	Lower Saxony	female	juvenile	traffic accident	negative
105	N0092-2019	2019-03-07	Lower Saxony	female	juvenile	traffic accident	positive (non A, B, D, E, F)
106	N0094-2019	2019-02-28	Hesse	female	juvenile	traffic accident	negative
107	N0095-2019	2019-03-18	Saxony	male	juvenile	traffic accident	negative
108	N0103-2019	2019-03-20	Saxony	female	juvenile	traffic accident	negative
109	N0106-2019	2019-03-03	Lower Saxony	male	juvenile	traffic accident	negative
110	N0108-2019	2019-03-25	Brandenburg	female	juvenile	traffic accident	negative
111	N0110-2019	2019-03-26	Brandenburg	male	subadult	traffic accident	negative
112	N0112-2019	2019-03-27	Saxony	male	adult	naturally (gangrene due to fight with carnivore, euthanasia in final moribund state)	positive (non A, B, D, E, F)
113	N0113-2019	2019-03-25	Mecklenburg-Western Pomerania	male	subadult	traffic accident	positive (non A, B, D, E, F)
114	N0114-2019	2019-03-24	Mecklenburg-Western Pomerania	male	juvenile	traffic accident	negative
115	N0118-2019	2019-03-29	Brandenburg	male	juvenile	management, euthanasia (missbehaviour due to: poor body condition, dermatitis, mange)	negative
116	N0123-2019	2019-03-30	North Rhine-Westfalia	male	juvenile	traffic accident	positive (non A, B, D, E, F)
117	N0152-2019	2019-04-08	North Rhine-Westfalia	male	juvenile	traffic accident	negative
118	N0159-2019	2019-04-16	Saxony	male	juvenile	traffic accident	positive (A)
119	N0171-2019	2019-04-19	Saxony-Anhalt	male	juvenile	traffic accident	negative
120	N0176-2019	2019-04-30	Saxony	male	adult	traffic accident	negative
121	N0179-2019	2019-01-30	Lower Saxony	male	juvenile	traffic accident	negative
122	N0183-2019	2019-05-03	Saxony	male	adult	traffic accident	positive (non A, B, D, E, F)
123	N0184-2019	2019-05-05	Saxony-Anhalt	male	adult	traffic accident	positive (A)
124	N0058-2019	2019-02-11	Saxony-Anhalt	male	juvenile	traffic accident	negative
125	N0189-2019	2019-02-10	Lower Saxony	female	subadult	traffic accident	negative
126	N0188-2019	2019-05-12	Saxony	female	adult	naturally (foreign body in oesophagus, subsequent pleuritis & pneumonia)	positive (non A, B, D, E, F)
127	N0190-2019	2019-02-02	Brandenburg	female	juvenile	traffic accident	negative
128	N0199-2019	2019-05-16	Brandenburg	male	subadult	traffic accident	negative
129	N0200-2019	2019-05-17	Saxony	female	subadult	traffic accident	negative
130	N0205-2019	2019-05-20	Lower Saxony	female	subadult	poached	negative
131	N0206-2019	2019-05-21	Saxony-Anhalt	male	subadult	traffic accident	negative
132	N0207-2019	2019-05-21	Brandenburg	female	subadult	poached (moribund due to shooting, euthanasia afterwards)	negative
133	N0213-2019	2019-05-24	Saxony	male	subadult	traffic accident	negative
134	N0218-2019	2019-05-28	Brandenburg	female	adult	traffic accident	negative
135	N0234-2019	2019-06-08	Saxony-Anhalt	female	adult	naturally (fight with carnivore)	positive (non A, B, D, E, F)
136	N0235-2019	2019-06-07	Brandenburg	male	juvenile	traffic accident	positive (non A, B, D, E, F)
137	N0241-2019	2019-04-21	Lower Saxony	male	juvenile	traffic accident	negative
138	N0244-2019	2019-04-28	Lower Saxony	female	juvenile	traffic accident	positive (non A, B, D, E, F)
139	N0295-2019	2019-07-19	Brandenburg	male	subadult	traffic accident	negative
140	N0296-2019	2019-07-21	Brandenburg	male	juvenile	traffic accident	negative
141	N0292-2019	2019-03-27	Mecklenburg-Western Pomerania	female	juvenile	traffic accident	negative
142	N0297-2019	2019-07-21	Lower Saxony	female	subadult	poached	negative
143	N0329-2019	2019-08-11	Brandenburg	male	juvenile	traffic accident	negative
144	N0339-2019	2019-08-22	Lower Saxony	female	adult	traffic accident	positive (non A, B, D, E, F)
145	N0360-2019	2019-05-15	Mecklenburg-Western Pomerania	male	subadult	traffic accident	negative
146	N0373-2019	2019-06-15	Lower Saxony	female	adult	traffic accident	negative
147	N0378-2019	2019-09-11	Bavaria	female	adult	traffic accident	positive (non A, B, D, E, F)
148	N0381-2019	2019-09-14	Brandenburg	male	juvenile	traffic accident	negative
149	N0383-2019	2019-09-15	Lower Saxony	female	subadult	traffic accident	negative
150	N0393-2019	2019-09-21	Brandenburg	male	adult	traffic accident	negative
